# Supplementary material for: Platinum Nanoparticle Extraction, Quantification, and Characterization in Sediments by Single-Particle Inductively Coupled Plasma Time-of-Flight Mass Spectrometry
Source: Nanomaterials (Basel). 2022 Sep 23;12(19):3307. doi: 10.3390/nano12193307 (PMC9565847; doi:10.3390/nano12193307)
Supplement: Supplementary file 1 [file nanomaterials-12-03307-s001.zip]

Archive with 1 entries (1 files):
- nanomaterials-1835904-supplementary.pdf
